# Supplementary material for: Enhanced Iron Uptake in Plants by Volatile Emissions of Rahnella aquatilis JZ-GX1
Source: Front Plant Sci. 2021 Jul 30;12:704000. doi: 10.3389/fpls.2021.704000 (PMC8362888; doi:10.3389/fpls.2021.704000)
Supplement: Supplementary file 1 [file Data_Sheet_1.xlsx]

## Sheet: Figure1
Fresh weight（mg）
CK	JZ-GX1
8.3	15.3
9.7	16.7
9.1	17.3
Chlorophyll content (mg/g· FW)
CK	JZ-GX1
1.317	2.2786
1.2872	2.1789
1.3046	2.2691
Fe content (ug/ml)
CK	JZ-GX1
0.1237	1.044
0.1445	1.0533
0.1351	1.0721

## Sheet: Figure2
Primary root length (cm)
CK	JZ-GX1
3.514	1.803
3.866	2.147
3.452	2.515
Number of lateral roots
CK	JZ-GX1
5	18
6	15
5	12
7	13
Lateral length (cm)
CK	JZ-GX1
0.378	0.765
0.289	0.743
0.26	0.688
Root hair density (number mm-1)
CK	JZ-GX1
37	61
42	76
40	68
Root hair length (mm)
CK	JZ-GX1
227	484
272	496
256	508
208	522
198	513

## Sheet: Figure4
H+ATPase（U/L）
CK	JZ-GX1
7.40094	17.6328
2.19115	17.7736
1.90954	16.4125
Ferric reductase activity (nmol/g FW⋅min)
CK	JZ-GX1
6.78	16.54
5.32	13.38
6.91	14.12

## Sheet: Figure3
AHA2（Relative gene expression）
CK	VOC
0.831	24.719
1.203	26.956
0.966	25.764
FRO2（Relative gene expression）
CK	VOC
0.859	1.56
1.165	2.08
0.976	1.765
IRT（Relative gene expression）
CK	VOC
0.921	1.249
1.086	1.474
0.993	1.348
FIT（Relative gene expression）
CK	VOC
0.886	0.796
1.128	1.225
0.986	0.943

## Sheet: Figure5
NCED3 （Relative gene expression）
	CK			VOC
3d	0.954	1.049	0.997	1.218	1.152	1.299
5d	0.803	1.1	0.917	1.645	1.54	1.777
NPR（Relative gene expression）
	CK			VOC
3d	0.938	1.066	0.996	0.45	0.414	0.498
5d	0.861	0.764	1.015	0.684	0.639	0.741
ERF1（Relative gene expression）
	CK			VOC
3d	0.753	1.328	0.919	0.045	0.072	0.381
5d	0.82	0.655	1.468	0.384	0.479	0.424
PDF1（Relative gene expression）
	CK			VOC
3d	0.906	1.103	0.991	0.009	0.056	0.04
5d	0.056	0.165	0.09	0.245	0.3	0.268
AUX1（Relative gene expression）
	CK			VOC
3d	0.792	1.263	0.945	0.096	0.076	0.164
5d	0.203	0.631	0.24	0.111	0.091	0.161
AUX1（Relative gene expression）
	CK			VOC
3d	0.818	0.654	1.528	0.281	0.256	0.318
5d	0.258	0.213	0.354	0.337	0.272	0.519

## Sheet: Figure6
Fresh weight (g)
CK	JZ-GX1
0.0487	0.0374
0.0338	0.0602
0.033	0.1035
0.0421	0.0501
0.022	0.1036
number of lateral roots
CK	JZ-GX1
5	8
5	9
5	10
6	10
7	10
ChlorophyII content (mg/g)
CK	JZ-GX1
0.183181	0.363175
0.105709	0.343231
0.227599	0.353255
Lateral length (mm)
CK	JZ-GX1
1.83	27.01
4.3	13.12
2.89	20.51
2.26	30.89
2.89	30.17
4.05	33.53
3.78	16.12
2.93	12.95
6.08	31
8.41	37.49
MsBHLH（Relative gene expression）
CK	VOC
0.83	3.695
0.665	3.003
1.505	5.542
MsIRT1（Relative gene expression）
CK	VOC
0.981	1.373
0.872	1.031
1.147	1.828
MsAHA2（Relative gene expression）
CK	VOC
1	2.477
0.589	0.685
1.699	8.951

## Sheet: Figure7
M. sativa Plant fresh weight (g)
2-Undecanone (μM)						3-Methyl-1-Butanol (μM)
CK	10	50	100	200		CK	10	50	100	200
0.08	0.13	0.12	0.13	0.13		0.08	0.12	0.11	0.17	0.13
0.08	0.15	0.13	0.1	0.12		0.08	0.14	0.13	0.13	0.13
0.09	0.13	0.15	0.09	0.13		0.09	0.15	0.14	0.11	0.11
A. thaliana Plant fresh weight (g)
2-Undecanone						3-Methyl-1-Butanol
CK	10	50	100	200		CK	10	50	100	200
0.0197	0.0424	0.0349	0.0457	0.0412		0.0197	0.0396	0.0391	0.0684	0.0416
0.0313	0.0663	0.0393	0.0402	0.0395		0.0313	0.0411	0.0284	0.0542	0.0417
0.0279	0.0672	0.0387	0.0394	0.0388		0.0279	0.0444	0.0376	0.0744	0.0452
